# Supplementary material for: A genome‐wide association study for recurrent laryngeal neuropathy in the Thoroughbred horse identifies a candidate gene that regulates myelin structure
Source: Equine Vet J. 2025 Jan 10;57(4):943–52. doi: 10.1111/evj.14461 (PMC12135753; doi:10.1111/evj.14461)
Supplement: Supplementary file 11 — Table S3. Top 1% of SNPs in the GWAS for RLN including sex and 5 PCs as covariates. [file EVJ-57-943-s004.xlsx]

## Sheet: Sheet2
#VALUE!
Table S3: Top 1% (438) of SNPs in the GWAS for RLN including sex and 5PCs as covariates.
CHR	SNP	BP	A1	TEST	NMISS	OR	SE	L95	U95	STAT	P
20	rs69172139	40502757	C	ADD	235	3.964	0.2978	2.211	7.107	4.625	3.751e-06
20	rs69172185	40732459	C	ADD	235	3.516	0.2929	1.98	6.242	4.293	1.762e-05
20	rs69172193	40786495	G	ADD	235	3.516	0.2929	1.98	6.242	4.293	1.762e-05
20	rs69173536	40909970	G	ADD	235	3.516	0.2929	1.98	6.242	4.293	1.762e-05
20	rs69155142	10819751	A	ADD	235	3.96	0.3241	2.098	7.475	4.247	2.168e-05
20	rs69172187	40768075	T	ADD	235	3.285	0.2854	1.878	5.748	4.168	3.072e-05
20	rs69173564	41003596	T	ADD	235	3.767	0.3196	2.013	7.047	4.149	3.334e-05
1	rs68618433	112100246	C	ADD	235	2.684	0.2383	1.683	4.282	4.144	3.415e-05
14	rs69016935	57668633	G	ADD	235	0.3393	0.2716	0.1993	0.5778	-3.98	6.889e-05
11	rs68796552	4331043	T	ADD	235	3.087	0.2899	1.749	5.449	3.889	0.0001007
14	rs69029561	57230216	G	ADD	235	0.3478	0.2725	0.2039	0.5934	-3.875	0.0001066
14	rs69016958	57995718	C	ADD	235	0.3548	0.2675	0.21	0.5994	-3.873	0.0001075
14	rs69016960	58017953	A	ADD	235	0.3548	0.2675	0.21	0.5994	-3.873	0.0001075
23	rs69400128	9708870	C	ADD	235	0.317	0.2981	0.1767	0.5686	-3.854	0.0001161
14	rs69016925	57642238	A	ADD	235	0.3575	0.2702	0.2105	0.6071	-3.807	0.0001407
14	rs69016929	57642621	G	ADD	235	0.3575	0.2702	0.2105	0.6071	-3.807	0.0001407
20	rs69223952	11111311	T	ADD	235	2.674	0.2585	1.611	4.438	3.804	0.0001424
25	rs69291874	15091950	T	ADD	235	2.533	0.247	1.561	4.111	3.763	0.0001678
25	rs69301945	14740897	C	ADD	235	2.538	0.248	1.561	4.127	3.756	0.0001725
23	rs69367771	54921551	T	ADD	235	0.3845	0.2546	0.2335	0.6333	-3.754	0.0001737
23	rs69367779	54975436	T	ADD	235	0.3845	0.2546	0.2335	0.6333	-3.754	0.0001737
23	rs1137833113	55241878	C	ADD	235	0.3845	0.2546	0.2335	0.6333	-3.754	0.0001737
23	rs69367802	55291805	C	ADD	235	0.3845	0.2546	0.2335	0.6333	-3.754	0.0001737
23	rs69368905	55296802	T	ADD	235	0.3845	0.2546	0.2335	0.6333	-3.754	0.0001737
23	rs69368909	55358409	G	ADD	235	0.3845	0.2546	0.2335	0.6333	-3.754	0.0001737
23	rs396779381	55396593	T	ADD	235	0.3845	0.2546	0.2335	0.6333	-3.754	0.0001737
11	rs68895307	4674950	C	ADD	235	2.479	0.2428	1.54	3.99	3.739	0.0001845
23	rs69367787	55058966	G	ADD	235	0.4009	0.2455	0.2477	0.6486	-3.723	0.0001965
16	rs69064493	24384863	T	ADD	235	3.141	0.3074	1.719	5.736	3.723	0.0001966
23	rs69391804	10314086	T	ADD	235	0.3304	0.2976	0.1844	0.5921	-3.721	0.0001982
1	rs68614528	110864518	G	ADD	235	2.937	0.2919	1.657	5.204	3.691	0.0002238
14	rs69029514	56918971	G	ADD	235	0.3878	0.2577	0.234	0.6427	-3.675	0.0002379
2	rs68531387	16778460	G	ADD	235	0.4056	0.2473	0.2498	0.6585	-3.649	0.0002632
9	rs68715592	8200836	T	ADD	235	2.212	0.2175	1.444	3.387	3.649	0.0002633
23	rs69367768	54908295	T	ADD	235	0.4023	0.2498	0.2465	0.6564	-3.645	0.0002677
20	rs69222655	10961865	A	ADD	235	2.603	0.2632	1.554	4.36	3.635	0.0002779
21	rs69300556	24424601	C	ADD	235	0.425	0.2364	0.2674	0.6755	-3.619	0.0002957
20	rs69173542	40928934	G	ADD	235	2.799	0.2844	1.603	4.887	3.619	0.0002958
1	rs68625846	110660266	G	ADD	235	3.069	0.3102	1.671	5.637	3.615	0.0003001
1	rs68615444	111429742	T	ADD	235	2.249	0.2255	1.446	3.499	3.595	0.0003246
1	rs68616995	111895284	T	ADD	235	2.249	0.2255	1.446	3.499	3.595	0.0003246
3	rs68510340	110893707	T	ADD	235	2.828	0.2893	1.604	4.986	3.593	0.000327
25	rs69288919	12257336	T	ADD	235	0.459	0.2167	0.3002	0.702	-3.593	0.0003273
11	rs68961447	42826707	C	ADD	235	0.4536	0.2203	0.2946	0.6986	-3.588	0.0003335
1	rs68630925	33087711	G	ADD	235	0.3763	0.2726	0.2205	0.6421	-3.585	0.0003371
14	rs69016934	57664829	T	ADD	235	0.4245	0.2391	0.2657	0.6782	-3.584	0.0003381
20	rs69177416	42282443	T	ADD	235	0.4116	0.2478	0.2532	0.6689	-3.582	0.0003404
15	rs69075973	39739940	C	ADD	235	3.429	0.3444	1.746	6.734	3.578	0.0003459
3	rs68578199	71989211	A	ADD	235	0.4303	0.2367	0.2706	0.6843	-3.563	0.0003668
14	rs69016961	58017992	G	ADD	235	0.4223	0.2431	0.2622	0.68	-3.546	0.0003904
14	rs69016974	58045556	G	ADD	235	0.4223	0.2431	0.2622	0.68	-3.546	0.0003904
14	rs69016977	58045852	A	ADD	235	0.4223	0.2431	0.2622	0.68	-3.546	0.0003904
18	rs69186096	27543075	C	ADD	235	4.098	0.3977	1.879	8.935	3.546	0.0003909
14	rs69029588	57389359	T	ADD	235	0.4272	0.2401	0.2668	0.6839	-3.542	0.0003969
14	rs69029589	57390656	A	ADD	235	0.4272	0.2401	0.2668	0.6839	-3.542	0.0003969
20	rs69153786	10669531	T	ADD	235	2.919	0.3028	1.613	5.285	3.538	0.0004031
15	rs69003369	21105652	A	ADD	235	2.411	0.2497	1.478	3.934	3.525	0.0004239
14	rs69028184	56638227	A	ADD	235	0.4057	0.2563	0.2455	0.6705	-3.519	0.0004326
12	rs68933052	21078416	A	ADD	235	3.044	0.3167	1.637	5.663	3.515	0.0004391
18	rs69184961	26221687	C	ADD	235	2.681	0.2806	1.547	4.647	3.515	0.0004398
21	rs69300536	24239542	C	ADD	235	0.4362	0.2361	0.2746	0.6929	-3.514	0.0004411
18	rs69187464	28227410	T	ADD	235	2.251	0.2309	1.432	3.539	3.514	0.0004419
18	rs69187465	28231078	G	ADD	235	2.251	0.2309	1.432	3.539	3.514	0.0004419
23	rs69367761	54837574	C	ADD	235	2.375	0.2463	1.466	3.848	3.512	0.0004441
23	rs69391821	10333949	T	ADD	235	0.3528	0.2974	0.1969	0.632	-3.503	0.0004604
23	rs69391854	10359989	C	ADD	235	0.3528	0.2974	0.1969	0.632	-3.503	0.0004604
23	rs69391881	10402492	G	ADD	235	0.3528	0.2974	0.1969	0.632	-3.503	0.0004604
23	rs69393415	10474332	G	ADD	235	0.3528	0.2974	0.1969	0.632	-3.503	0.0004604
1	rs68615420	111310789	T	ADD	235	2.141	0.2181	1.396	3.283	3.491	0.0004818
1	rs68615425	111327112	C	ADD	235	2.141	0.2181	1.396	3.283	3.491	0.0004818
1	rs68615426	111330904	C	ADD	235	2.141	0.2181	1.396	3.283	3.491	0.0004818
1	rs68615428	111335101	A	ADD	235	2.141	0.2181	1.396	3.283	3.491	0.0004818
25	rs69290845	14973423	T	ADD	235	0.4806	0.2106	0.318	0.7262	-3.479	0.0005031
14	rs69016909	57532391	A	ADD	235	0.4322	0.2412	0.2694	0.6934	-3.478	0.0005059
23	rs69367788	55058989	A	ADD	235	0.4464	0.2321	0.2832	0.7035	-3.475	0.0005114
23	rs69367791	55104851	C	ADD	235	0.4464	0.2321	0.2832	0.7035	-3.475	0.0005114
16	rs69061667	20016058	T	ADD	235	3.191	0.3352	1.655	6.156	3.462	0.0005357
9	rs68754623	74889067	A	ADD	235	0.3083	0.3409	0.158	0.6014	-3.452	0.0005571
1	rs68612691	110775372	T	ADD	235	0.4313	0.2438	0.2675	0.6956	-3.449	0.0005633
11	rs68965763	43460421	A	ADD	235	0.4788	0.2136	0.315	0.7277	-3.448	0.0005655
14	rs69029546	57154134	A	ADD	235	0.4488	0.2327	0.2844	0.7081	-3.443	0.0005746
3	rs68599838	106813392	A	ADD	235	2.288	0.2409	1.427	3.669	3.436	0.0005901
20	rs69177471	42624269	C	ADD	235	2.153	0.2235	1.39	3.337	3.432	0.0005982
14	rs68921990	5546687	A	ADD	235	0.3513	0.3053	0.1931	0.6391	-3.427	0.0006113
20	rs69173126	27125419	G	ADD	235	0.395	0.272	0.2318	0.6732	-3.414	0.0006393
20	rs69213285	11568769	A	ADD	235	3.505	0.3684	1.703	7.215	3.404	0.0006631
18	rs69190350	29408859	T	ADD	235	2.206	0.2327	1.398	3.481	3.4	0.0006732
9	rs68712658	8675881	C	ADD	235	1.989	0.2032	1.336	2.962	3.386	0.0007101
12	rs68834913	6961546	A	ADD	235	2.228	0.2368	1.4	3.543	3.382	0.0007191
20	rs69177485	42762110	A	ADD	235	2.139	0.2249	1.376	3.324	3.381	0.0007232
20	rs69178811	42986239	G	ADD	235	2.139	0.2249	1.376	3.324	3.381	0.0007232
20	rs397070365	43113069	A	ADD	235	2.139	0.2249	1.376	3.324	3.381	0.0007232
2	rs68633788	46539812	C	ADD	235	2.356	0.2537	1.433	3.874	3.379	0.0007282
3	rs68639663	81332567	G	ADD	235	4.471	0.4442	1.872	10.68	3.371	0.0007484
20	rs69215561	11760363	A	ADD	235	4.489	0.4458	1.873	10.75	3.368	0.0007572
15	rs69004320	22241950	T	ADD	235	2.236	0.2403	1.396	3.582	3.348	0.0008127
1	rs68599750	101107416	C	ADD	235	0.4501	0.2389	0.2818	0.7188	-3.342	0.0008319
1	rs68675209	116122815	C	ADD	235	0.4569	0.2346	0.2885	0.7237	-3.339	0.0008422
11	rs68839605	60652374	T	ADD	235	2.124	0.226	1.364	3.307	3.333	0.0008577
11	rs68887085	5226376	A	ADD	235	2.407	0.2636	1.436	4.035	3.332	0.0008613
20	rs69171810	26686562	T	ADD	235	0.265	0.3986	0.1213	0.5788	-3.332	0.000863
20	rs69171868	26850838	T	ADD	235	0.265	0.3986	0.1213	0.5788	-3.332	0.000863
23	rs69400174	9780054	C	ADD	235	0.3683	0.2999	0.2046	0.6629	-3.331	0.0008669
16	rs69040617	77148713	G	ADD	235	2.353	0.2572	1.422	3.896	3.328	0.0008758
20	rs69173127	27125452	C	ADD	235	0.4804	0.2206	0.3118	0.7401	-3.324	0.0008866
20	rs69155132	10761504	C	ADD	235	2.397	0.2633	1.431	4.017	3.321	0.0008977
18	rs69130383	74385630	G	ADD	235	2.293	0.25	1.405	3.742	3.319	0.0009031
18	rs69130384	74385631	C	ADD	235	2.293	0.25	1.405	3.742	3.319	0.0009031
23	rs69398703	9115641	G	ADD	235	0.3648	0.304	0.201	0.6619	-3.317	0.0009095
23	rs69398709	9121492	A	ADD	235	0.3648	0.304	0.201	0.6619	-3.317	0.0009095
18	rs69194564	24800621	G	ADD	235	2.981	0.3293	1.563	5.684	3.316	0.0009126
20	rs69170463	26510237	G	ADD	235	0.2684	0.3968	0.1233	0.5843	-3.314	0.0009191
1	rs68575431	51778188	C	ADD	235	0.4866	0.2176	0.3177	0.7454	-3.311	0.0009312
2	rs68599805	80788060	C	ADD	235	6.628	0.5715	2.162	20.32	3.309	0.0009347
5	rs69575717	92078116	C	ADD	235	2.251	0.2452	1.392	3.64	3.309	0.000937
20	rs69178807	42962032	T	ADD	235	2.093	0.2234	1.351	3.243	3.306	0.0009469
20	rs397144798	12421943	G	ADD	235	2.272	0.2484	1.396	3.698	3.304	0.0009533
3	rs68578136	71911837	T	ADD	235	0.4631	0.2331	0.2933	0.7313	-3.302	0.0009585
1	rs68573899	51544210	G	ADD	235	0.4734	0.2267	0.3036	0.7383	-3.298	0.0009736
20	rs69173575	41066022	C	ADD	235	2.251	0.2467	1.388	3.651	3.29	0.001003
2	rs68540570	49216771	A	ADD	235	2.446	0.2723	1.435	4.171	3.286	0.001018
1	rs68455003	107347037	A	ADD	235	0.1804	0.5214	0.06494	0.5013	-3.284	0.001023
20	rs69221610	12174762	T	ADD	235	2.726	0.306	1.496	4.965	3.277	0.001048
3	rs68549766	28292492	T	ADD	235	4.766	0.4776	1.869	12.15	3.269	0.001078
25	rs69339260	18817538	A	ADD	235	0.5113	0.2053	0.342	0.7646	-3.268	0.001084
16	rs69040624	77156095	G	ADD	235	2.313	0.2567	1.399	3.826	3.267	0.001087
15	rs69100130	39226197	C	ADD	235	3.119	0.3488	1.575	6.179	3.262	0.001106
16	rs69083758	17795341	G	ADD	235	2.579	0.2907	1.459	4.559	3.259	0.001119
1	rs68625853	110667402	G	ADD	235	0.4576	0.24	0.2859	0.7323	-3.258	0.001122
23	rs69400176	9784984	T	ADD	235	0.376	0.3002	0.2088	0.6773	-3.258	0.001123
23	rs69401194	9945381	T	ADD	235	0.376	0.3002	0.2088	0.6773	-3.258	0.001123
23	rs69388720	9985419	G	ADD	235	0.376	0.3002	0.2088	0.6773	-3.258	0.001123
15	rs69092497	58189723	A	ADD	235	0.4543	0.243	0.2822	0.7314	-3.247	0.001165
20	rs69171669	3933235	T	ADD	235	2.665	0.3019	1.475	4.816	3.247	0.001167
16	rs69083788	18106447	T	ADD	235	2.093	0.2276	1.34	3.269	3.245	0.001175
20	rs69155182	10920814	C	ADD	235	2.318	0.259	1.395	3.851	3.245	0.001175
27	rs69483674	6130232	A	ADD	235	2.324	0.26	1.396	3.869	3.243	0.001181
20	rs69229833	28892781	T	ADD	235	2.66	0.3019	1.472	4.806	3.24	0.001197
18	rs69156811	16694242	T	ADD	235	0.4742	0.2304	0.3019	0.7447	-3.239	0.001198
18	rs69156812	16694420	G	ADD	235	0.4742	0.2304	0.3019	0.7447	-3.239	0.001198
16	rs69085207	18409167	C	ADD	235	2.169	0.2392	1.357	3.465	3.237	0.001209
16	rs69085221	18454498	A	ADD	235	2.169	0.2392	1.357	3.465	3.237	0.001209
16	rs69085227	18462508	G	ADD	235	2.169	0.2392	1.357	3.465	3.237	0.001209
1	rs68632479	31294025	C	ADD	235	0.3969	0.2859	0.2266	0.6951	-3.232	0.001229
18	rs69128515	34238224	C	ADD	235	3.545	0.3918	1.645	7.64	3.23	0.001239
18	rs69128517	34238339	C	ADD	235	3.545	0.3918	1.645	7.64	3.23	0.001239
20	rs69179178	12310711	T	ADD	235	3.336	0.3737	1.604	6.94	3.224	0.001265
1	rs68573897	51539576	G	ADD	235	0.4906	0.2211	0.3181	0.7568	-3.22	0.001282
22	rs69254880	29205520	G	ADD	235	2.266	0.2544	1.376	3.73	3.215	0.001305
11	rs68885476	5164381	G	ADD	235	2.098	0.2305	1.335	3.296	3.214	0.001308
1	rs68524101	109257750	C	ADD	235	2.923	0.3338	1.519	5.623	3.213	0.001314
2	rs68537888	48517934	C	ADD	235	2.38	0.2701	1.402	4.042	3.211	0.001323
2	rs393952091	48630056	A	ADD	235	2.38	0.2701	1.402	4.042	3.211	0.001323
12	rs68914110	33507497	C	ADD	235	0.4066	0.2808	0.2345	0.705	-3.205	0.001353
2	rs68632266	46127429	C	ADD	235	2.364	0.2687	1.396	4.003	3.203	0.001362
23	rs69398746	9312918	C	ADD	235	0.4009	0.2856	0.229	0.7017	-3.2	0.001374
1	rs1140929763	51378459	G	ADD	235	0.4815	0.2285	0.3077	0.7535	-3.199	0.001379
3	rs68528717	72555821	T	ADD	235	0.4406	0.2564	0.2665	0.7283	-3.196	0.001392
3	rs68528754	72615291	T	ADD	235	0.4406	0.2564	0.2665	0.7283	-3.196	0.001392
18	rs69125440	32967525	A	ADD	235	1.98	0.2142	1.301	3.013	3.189	0.001427
9	rs68786128	80892776	A	ADD	235	0.2711	0.4098	0.1214	0.6052	-3.186	0.001445
22	rs69235117	37199511	T	ADD	235	2.068	0.2284	1.321	3.235	3.18	0.00147
2	rs68537860	48188342	T	ADD	235	2.349	0.2685	1.388	3.976	3.18	0.001471
22	rs69227927	8669731	A	ADD	235	0.3603	0.3218	0.1917	0.6769	-3.173	0.001509
2	rs68629809	51066559	G	ADD	235	2.367	0.2721	1.389	4.036	3.166	0.001543
2	rs68629811	51146526	T	ADD	235	2.367	0.2721	1.389	4.036	3.166	0.001543
25	rs69287706	4826009	T	ADD	235	3.009	0.3484	1.52	5.956	3.162	0.001566
1	rs68618487	112270826	A	ADD	235	1.996	0.2186	1.3	3.063	3.161	0.001571
14	rs69029597	57429087	G	ADD	235	0.4734	0.2366	0.2977	0.7528	-3.16	0.001577
14	rs69029600	57474543	T	ADD	235	0.4734	0.2366	0.2977	0.7528	-3.16	0.001577
5	rs69552616	2005416	T	ADD	235	0.5217	0.2067	0.3479	0.7822	-3.148	0.001643
12	rs68874039	5413348	C	ADD	235	0.3966	0.2939	0.2229	0.7057	-3.146	0.001655
25	rs69291883	15108043	G	ADD	235	2.094	0.235	1.321	3.32	3.146	0.001655
25	rs69291898	15121847	G	ADD	235	2.094	0.235	1.321	3.32	3.146	0.001655
20	rs69220194	12117633	A	ADD	235	0.4883	0.2279	0.3124	0.7632	-3.146	0.001656
25	rs69374453	8280826	G	ADD	235	1.965	0.2148	1.29	2.994	3.145	0.001662
7	rs68818684	77164818	G	ADD	235	2.103	0.2371	1.322	3.347	3.136	0.001712
7	rs68818696	77241471	A	ADD	235	2.103	0.2371	1.322	3.347	3.136	0.001712
20	rs69171888	26953764	T	ADD	235	0.297	0.3877	0.1389	0.6349	-3.132	0.001738
2	rs68632221	46072953	T	ADD	235	2.21	0.2533	1.345	3.631	3.131	0.001744
25	rs69349024	17289764	T	ADD	235	0.503	0.2197	0.327	0.7736	-3.128	0.001758
2	rs68670415	22931920	G	ADD	235	2.069	0.2325	1.312	3.263	3.127	0.001765
18	rs69184950	26116113	T	ADD	235	2.191	0.2509	1.34	3.583	3.127	0.001766
18	rs69184984	26291891	G	ADD	235	2.278	0.2636	1.359	3.819	3.123	0.001788
16	rs69085243	18467034	T	ADD	235	2.067	0.2327	1.31	3.262	3.122	0.001798
16	rs69085249	18478058	A	ADD	235	2.067	0.2327	1.31	3.262	3.122	0.001798
9	rs68711236	8422985	T	ADD	235	0.5083	0.2171	0.3321	0.7778	-3.118	0.001823
18	rs69161244	17016722	A	ADD	235	0.4868	0.231	0.3096	0.7655	-3.117	0.001827
18	rs69162781	17194656	A	ADD	235	0.4868	0.231	0.3096	0.7655	-3.117	0.001827
3	rs68647086	118522503	A	ADD	235	2.696	0.3187	1.443	5.034	3.112	0.001861
3	rs68553848	49921279	A	ADD	235	2.092	0.2374	1.313	3.331	3.108	0.001882
3	rs68553856	49924888	C	ADD	235	2.092	0.2374	1.313	3.331	3.108	0.001882
20	rs69228309	28320663	G	ADD	235	0.4729	0.2412	0.2948	0.7587	-3.105	0.001905
3	rs68525979	72348094	T	ADD	235	3.172	0.3724	1.529	6.583	3.1	0.001936
22	rs69227940	8686806	A	ADD	235	0.3571	0.3324	0.1862	0.6851	-3.097	0.001952
1	rs68573883	51446712	G	ADD	235	0.505	0.2207	0.3277	0.7782	-3.096	0.00196
3	rs68647017	118474933	T	ADD	235	2.717	0.323	1.443	5.117	3.094	0.001972
7	rs68784329	64756569	C	ADD	235	0.4699	0.2445	0.291	0.7587	-3.089	0.002006
31	rs69435387	761026	A	ADD	235	0.4439	0.2633	0.265	0.7437	-3.085	0.002037
1	rs68613293	66082013	G	ADD	235	0.4264	0.2765	0.2481	0.7331	-3.083	0.002051
16	rs69089543	19739563	C	ADD	235	3.176	0.375	1.523	6.625	3.082	0.002058
18	rs69185000	26565541	G	ADD	235	2.521	0.3003	1.4	4.542	3.08	0.002072
7	rs68808205	77337441	A	ADD	235	0.4814	0.2375	0.3022	0.7667	-3.079	0.002078
2	rs68668994	22930401	G	ADD	235	2.057	0.2344	1.299	3.256	3.077	0.002091
22	rs69302251	39683649	C	ADD	235	0.4933	0.2299	0.3144	0.774	-3.074	0.00211
12	rs68837892	7404043	T	ADD	235	0.451	0.2594	0.2712	0.75	-3.069	0.002148
3	rs68615617	60816417	T	ADD	235	2.236	0.2623	1.337	3.739	3.068	0.002152
1	rs68615415	111291031	C	ADD	235	2.696	0.3233	1.431	5.08	3.068	0.002156
16	rs69086799	19441030	G	ADD	235	3.057	0.3643	1.497	6.243	3.067	0.002159
20	rs69127827	44164225	G	ADD	235	2.653	0.3182	1.422	4.95	3.066	0.002166
1	rs68524067	109141476	A	ADD	235	2.614	0.3145	1.411	4.841	3.055	0.00225
8	rs68862213	89216168	G	ADD	235	2.774	0.334	1.442	5.338	3.055	0.002251
3	rs68617334	73287490	A	ADD	235	0.4604	0.2539	0.2799	0.7573	-3.055	0.002252
5	rs69470552	5810827	A	ADD	235	2.262	0.2672	1.34	3.819	3.054	0.002257
20	rs782871698	36549948	T	ADD	235	0.3922	0.3065	0.2151	0.7152	-3.054	0.00226
22	rs69207808	8234434	A	ADD	235	0.5093	0.221	0.3303	0.7854	-3.053	0.002263
9	rs68818377	53148881	C	ADD	235	0.4223	0.2823	0.2428	0.7345	-3.053	0.002266
4	rs69588728	44453338	T	ADD	235	3.14	0.3749	1.506	6.547	3.052	0.002275
17	rs69082375	77011158	G	ADD	235	2.026	0.2314	1.287	3.189	3.051	0.00228
16	rs69085223	18456552	T	ADD	235	2.043	0.2344	1.291	3.235	3.049	0.002299
16	rs69085231	18463918	A	ADD	235	2.043	0.2344	1.291	3.235	3.049	0.002299
7	rs68668291	84831833	T	ADD	235	2.08	0.2404	1.299	3.333	3.047	0.002315
16	rs69079422	15885045	A	ADD	235	2.03	0.2325	1.287	3.202	3.046	0.002322
24	rs69337638	24903147	C	ADD	235	2.446	0.2942	1.374	4.353	3.04	0.002365
3	rs68614296	73209843	T	ADD	235	3.311	0.3939	1.53	7.166	3.04	0.002367
11	rs68839618	60656545	C	ADD	235	1.954	0.2204	1.268	3.009	3.039	0.002374
25	rs69251008	20427524	C	ADD	235	2.637	0.3194	1.41	4.932	3.037	0.002393
16	rs69088199	19702312	T	ADD	235	3.033	0.3655	1.481	6.208	3.035	0.002404
2	rs68629828	51257644	C	ADD	235	2.277	0.2713	1.338	3.875	3.033	0.002422
2	rs68629848	51340298	T	ADD	235	2.277	0.2713	1.338	3.875	3.033	0.002422
1	rs782845753	117361153	A	ADD	235	0.2991	0.3984	0.137	0.653	-3.03	0.002447
12	rs68874622	784605	T	ADD	235	0.4564	0.259	0.2748	0.7583	-3.028	0.002459
6	rs68685853	49791787	T	ADD	235	2.158	0.2545	1.311	3.554	3.023	0.002502
20	rs69228306	28320541	C	ADD	235	0.483	0.2408	0.3013	0.7744	-3.022	0.002512
19	rs69185969	51940552	T	ADD	235	0.2894	0.4106	0.1294	0.6471	-3.02	0.002528
1	rs68577055	52211258	T	ADD	235	0.5258	0.2129	0.3464	0.798	-3.02	0.002529
20	rs69216402	29443829	G	ADD	235	2.22	0.2642	1.323	3.725	3.019	0.002539
3	rs68521155	72105165	T	ADD	235	0.4669	0.2524	0.2847	0.7657	-3.018	0.002546
3	rs68522854	72195450	A	ADD	235	0.4669	0.2524	0.2847	0.7657	-3.018	0.002546
2	rs3091762866	51419282	T	ADD	235	1.956	0.2226	1.264	3.026	3.014	0.002581
2	rs68631419	51584659	A	ADD	235	1.956	0.2226	1.264	3.026	3.014	0.002581
2	rs68631435	51670312	C	ADD	235	1.956	0.2226	1.264	3.026	3.014	0.002581
2	rs68631460	51719576	C	ADD	235	1.956	0.2226	1.264	3.026	3.014	0.002581
20	rs69173584	41116452	C	ADD	235	0.5483	0.1996	0.3708	0.8107	-3.011	0.002601
11	rs68838387	60643776	T	ADD	235	2.1	0.2466	1.295	3.405	3.009	0.00262
15	rs68989544	51565908	G	ADD	235	2.016	0.233	1.277	3.183	3.009	0.002625
15	rs69047029	87863386	G	ADD	235	2.107	0.2478	1.297	3.425	3.008	0.002629
15	rs69047033	87866460	C	ADD	235	2.107	0.2478	1.297	3.425	3.008	0.002629
16	rs69056220	21085276	A	ADD	235	3.452	0.4123	1.539	7.745	3.005	0.002653
1	rs68558058	75240739	C	ADD	235	4.044	0.4651	1.625	10.06	3.004	0.002661
13	rs68960145	13572351	T	ADD	235	2.166	0.2577	1.307	3.59	3	0.002703
21	rs69223087	25338341	C	ADD	235	1.982	0.2285	1.267	3.102	2.995	0.002746
2	rs68529708	16568514	T	ADD	235	0.4784	0.2462	0.2953	0.7751	-2.995	0.002747
12	rs68899877	11276866	T	ADD	235	0.4202	0.2897	0.2382	0.7413	-2.993	0.002759
1	rs68575447	51824034	A	ADD	235	0.5203	0.2183	0.3392	0.7981	-2.993	0.002761
1	rs68575468	51867528	T	ADD	235	0.5203	0.2183	0.3392	0.7981	-2.993	0.002761
1	rs68575483	51917631	G	ADD	235	0.5203	0.2183	0.3392	0.7981	-2.993	0.002761
1	rs68575487	51943160	C	ADD	235	0.5203	0.2183	0.3392	0.7981	-2.993	0.002761
1	rs68525464	109655636	A	ADD	235	0.186	0.5625	0.06175	0.56	-2.991	0.002782
25	rs69314725	5523938	T	ADD	235	2.911	0.3576	1.444	5.867	2.988	0.002808
14	rs68925568	27570745	G	ADD	235	0.4163	0.2935	0.2342	0.74	-2.986	0.002825
16	rs69117394	85326172	T	ADD	235	4.035	0.4675	1.614	10.09	2.984	0.002844
9	rs68820977	53409592	T	ADD	235	1.954	0.2245	1.258	3.034	2.984	0.002847
20	rs69282715	32335560	C	ADD	235	1.878	0.2113	1.241	2.841	2.983	0.002851
9	rs68784436	80503480	A	ADD	235	0.2816	0.4249	0.1224	0.6476	-2.982	0.00286
21	rs69178366	20484105	C	ADD	235	1.955	0.225	1.258	3.039	2.981	0.00287
21	rs69180013	20552490	T	ADD	235	1.955	0.225	1.258	3.039	2.981	0.00287
3	rs68578114	71860286	C	ADD	235	1.947	0.2236	1.256	3.018	2.979	0.002888
1	rs68573848	51200466	A	ADD	235	0.5185	0.2207	0.3365	0.7991	-2.976	0.002916
16	rs69083744	17750053	A	ADD	235	2.35	0.2871	1.339	4.126	2.976	0.00292
3	rs68616443	56746265	C	ADD	235	2.237	0.2707	1.316	3.803	2.975	0.002928
25	rs69340211	19028933	T	ADD	235	0.5273	0.2151	0.3459	0.8039	-2.975	0.00293
20	rs69234043	35184791	G	ADD	235	0.5538	0.1987	0.3751	0.8174	-2.975	0.002933
16	rs782891359	14196240	A	ADD	235	2.35	0.2873	1.338	4.128	2.974	0.002938
21	rs69301846	24642231	C	ADD	235	0.486	0.2426	0.3021	0.7819	-2.974	0.002938
21	rs69301847	24642421	A	ADD	235	0.486	0.2426	0.3021	0.7819	-2.974	0.002938
21	rs69301863	24676563	C	ADD	235	0.486	0.2426	0.3021	0.7819	-2.974	0.002938
27	rs69349977	6688701	T	ADD	235	2.21	0.2666	1.31	3.726	2.973	0.002945
9	rs68818378	53149039	A	ADD	235	0.4348	0.2803	0.251	0.7531	-2.972	0.00296
9	rs68818384	53152506	A	ADD	235	0.4348	0.2803	0.251	0.7531	-2.972	0.00296
2	rs68629830	51258477	T	ADD	235	2.244	0.272	1.317	3.824	2.971	0.002966
3	rs68595471	41495362	T	ADD	235	2.198	0.2651	1.307	3.696	2.97	0.002977
10	rs68862307	24008828	C	ADD	235	2.203	0.2659	1.308	3.709	2.969	0.002983
25	rs69295849	15562006	T	ADD	235	2.112	0.2518	1.289	3.459	2.968	0.002996
25	rs69295856	15565133	T	ADD	235	2.112	0.2518	1.289	3.459	2.968	0.002996
18	rs69191921	29794915	T	ADD	235	1.82	0.2019	1.225	2.704	2.966	0.003021
3	rs68573650	71688978	G	ADD	235	3.052	0.3764	1.46	6.383	2.965	0.003027
25	rs69314791	5610624	A	ADD	235	1.92	0.2201	1.247	2.956	2.964	0.003041
3	rs68625521	73057941	C	ADD	235	2.77	0.3439	1.412	5.435	2.962	0.003054
3	rs68612763	73139763	T	ADD	235	2.77	0.3439	1.412	5.435	2.962	0.003054
25	rs69410284	31322042	G	ADD	235	2.597	0.3224	1.38	4.885	2.96	0.00308
20	rs69226984	28251415	G	ADD	235	2.185	0.2643	1.302	3.668	2.958	0.003092
1	rs68625140	54762742	G	ADD	235	1.914	0.2195	1.245	2.944	2.958	0.003094
21	rs69308411	23459415	T	ADD	235	0.5138	0.2254	0.3303	0.7991	-2.955	0.003125
4	rs69604464	32893995	A	ADD	235	0.5511	0.2018	0.3711	0.8185	-2.952	0.003154
7	rs68637578	26595270	G	ADD	235	2.217	0.2699	1.306	3.762	2.95	0.003182
20	rs69172136	40481673	C	ADD	235	2.143	0.2586	1.291	3.558	2.948	0.003202
18	rs69186089	27472341	G	ADD	235	3.803	0.4534	1.564	9.247	2.946	0.003219
20	rs69213270	11525098	C	ADD	235	2.749	0.3433	1.402	5.388	2.945	0.003229
18	rs69154654	16561718	A	ADD	235	2.182	0.2651	1.298	3.668	2.942	0.003257
23	rs69513328	8611512	T	ADD	235	0.456	0.2671	0.2701	0.7697	-2.94	0.003281
15	rs69100166	39305725	C	ADD	235	2.969	0.3702	1.437	6.134	2.94	0.003285
11	rs68855294	42392920	G	ADD	235	1.895	0.2175	1.237	2.902	2.939	0.003289
21	rs69157093	27877754	A	ADD	235	0.5147	0.2261	0.3305	0.8017	-2.938	0.003306
20	rs69181060	25879527	G	ADD	235	2.393	0.2972	1.336	4.285	2.936	0.003328
20	rs69170440	26383273	C	ADD	235	2.393	0.2972	1.336	4.285	2.936	0.003328
16	rs69012353	33984165	C	ADD	235	0.5146	0.2265	0.3301	0.8021	-2.934	0.00335
16	rs69012364	34017982	A	ADD	235	0.5146	0.2265	0.3301	0.8021	-2.934	0.00335
8	rs68773222	82163717	C	ADD	235	1.861	0.212	1.229	2.82	2.931	0.003379
3	rs68632269	75760012	T	ADD	235	0.436	0.2833	0.2502	0.7596	-2.931	0.00338
3	rs68632281	75760569	C	ADD	235	0.436	0.2833	0.2502	0.7596	-2.931	0.00338
11	rs68849562	40436290	A	ADD	235	1.802	0.201	1.215	2.672	2.93	0.003388
11	rs68849563	40436370	A	ADD	235	1.802	0.201	1.215	2.672	2.93	0.003388
3	rs68522812	72153576	C	ADD	235	0.4828	0.2485	0.2967	0.7859	-2.93	0.003393
20	rs69173135	27207671	C	ADD	235	0.4497	0.2732	0.2632	0.7681	-2.926	0.003438
1	rs68603634	54185125	C	ADD	235	1.904	0.2203	1.236	2.932	2.923	0.003469
1	rs68623989	54656276	T	ADD	235	1.904	0.2203	1.236	2.932	2.923	0.003469
20	rs69197304	45856014	A	ADD	235	2.221	0.2731	1.301	3.794	2.923	0.00347
1	rs68682376	117469374	A	ADD	235	0.5524	0.2033	0.3708	0.8228	-2.919	0.003508
29	rs69429293	18095541	T	ADD	235	2.715	0.3422	1.388	5.311	2.919	0.003513
15	rs69007878	56961422	G	ADD	235	0.4971	0.2395	0.3109	0.7949	-2.919	0.003516
8	rs1144272248	21684678	A	ADD	235	3.68	0.4466	1.534	8.832	2.918	0.003525
20	rs69151208	10169943	T	ADD	235	2.85	0.359	1.41	5.759	2.917	0.003532
1	rs68517649	185488172	G	ADD	235	1.908	0.2218	1.235	2.947	2.913	0.003585
2	rs68637804	93737155	T	ADD	235	0.4301	0.2899	0.2437	0.7591	-2.911	0.003607
2	rs68638700	92336434	C	ADD	235	2.006	0.2398	1.254	3.209	2.904	0.003688
1	rs68575496	51965691	C	ADD	235	0.5308	0.2182	0.346	0.8141	-2.903	0.0037
9	rs68762578	61085410	T	ADD	235	3.191	0.3998	1.458	6.986	2.903	0.003701
11	rs68894002	4670305	C	ADD	235	2.838	0.3595	1.403	5.742	2.902	0.003708
23	rs69281688	20609462	C	ADD	235	1.806	0.2037	1.211	2.692	2.9	0.003731
22	rs69209214	8378198	A	ADD	235	0.4535	0.2727	0.2658	0.7739	-2.9	0.003734
3	rs68477192	73620195	C	ADD	235	0.485	0.2496	0.2974	0.791	-2.9	0.003736
3	rs68478804	73625635	C	ADD	235	0.485	0.2496	0.2974	0.791	-2.9	0.003736
16	rs69048912	20051324	A	ADD	235	2.221	0.2752	1.295	3.808	2.899	0.003744
20	rs69234004	35111406	G	ADD	235	0.5671	0.1957	0.3864	0.8321	-2.899	0.003744
10	rs68907611	67172422	C	ADD	235	3.137	0.3945	1.448	6.796	2.898	0.003755
16	rs69012389	34064317	A	ADD	235	0.5179	0.2272	0.3318	0.8085	-2.895	0.003788
9	rs68784434	80502348	A	ADD	235	0.2905	0.4271	0.1258	0.671	-2.894	0.003803
9	rs68784441	80503784	A	ADD	235	0.2905	0.4271	0.1258	0.671	-2.894	0.003803
9	rs68789569	78103593	A	ADD	235	0.5062	0.2355	0.3191	0.8031	-2.891	0.003839
9	rs68789582	78111255	C	ADD	235	0.5062	0.2355	0.3191	0.8031	-2.891	0.003839
25	rs69374445	8257927	G	ADD	235	2.026	0.2442	1.255	3.269	2.891	0.003844
1	rs68598526	100889784	C	ADD	235	2.019	0.2432	1.253	3.252	2.889	0.003867
10	rs68873130	65333903	C	ADD	235	2.266	0.2834	1.3	3.949	2.887	0.003893
1	rs68668184	117695434	T	ADD	235	1.817	0.207	1.211	2.726	2.884	0.003921
14	rs69016997	58242455	G	ADD	235	0.5226	0.2252	0.3361	0.8126	-2.882	0.003955
2	rs68632215	46068541	T	ADD	235	2.012	0.2426	1.25	3.236	2.881	0.00396
10	rs68873135	65337098	A	ADD	235	2.181	0.2708	1.283	3.708	2.88	0.00398
1	rs68595524	53382852	G	ADD	235	0.5389	0.2147	0.3538	0.8209	-2.879	0.003989
16	rs69085258	18494761	A	ADD	235	1.935	0.2293	1.235	3.033	2.879	0.00399
16	rs69085264	18555128	T	ADD	235	1.935	0.2293	1.235	3.033	2.879	0.00399
16	rs69085277	18558776	G	ADD	235	1.935	0.2293	1.235	3.033	2.879	0.00399
28	rs69360118	18768315	A	ADD	235	2.161	0.2676	1.279	3.651	2.879	0.003995
28	rs69360180	18863103	A	ADD	235	2.182	0.2713	1.282	3.714	2.877	0.004017
28	rs69361258	18967040	T	ADD	235	2.182	0.2713	1.282	3.714	2.877	0.004017
20	rs69170733	40065562	T	ADD	235	2.282	0.2869	1.3	4.004	2.875	0.004035
8	rs68787991	50386733	A	ADD	235	0.4121	0.3085	0.2251	0.7543	-2.874	0.004052
14	rs69007655	70497320	A	ADD	235	2.358	0.2991	1.312	4.238	2.868	0.004134
3	rs1144902787	75792443	A	ADD	235	1.992	0.2404	1.244	3.192	2.867	0.004142
7	rs68808228	77548220	C	ADD	235	0.4982	0.243	0.3094	0.8022	-2.867	0.004147
7	rs68689898	20420931	T	ADD	235	0.3585	0.3579	0.1777	0.7229	-2.866	0.004151
15	rs69098682	39061082	G	ADD	235	2.908	0.3726	1.401	6.035	2.865	0.004172
15	rs69100133	39230865	G	ADD	235	2.908	0.3726	1.401	6.035	2.865	0.004172
15	rs69075923	39500098	T	ADD	235	2.908	0.3726	1.401	6.035	2.865	0.004172
18	rs69187457	28044334	G	ADD	235	2.065	0.2531	1.257	3.39	2.865	0.004176
12	rs68876844	5663363	A	ADD	235	1.904	0.2251	1.225	2.96	2.861	0.004224
22	rs69310426	39486049	A	ADD	235	0.5145	0.2324	0.3263	0.8112	-2.86	0.004231
5	rs69555623	2297334	A	ADD	235	1.779	0.2014	1.199	2.639	2.859	0.004249
11	rs68849560	40360250	A	ADD	235	1.783	0.2026	1.199	2.653	2.856	0.004296
2	rs68572623	64750920	T	ADD	235	3.145	0.4014	1.432	6.909	2.855	0.00431
2	rs68572638	64751264	C	ADD	235	3.145	0.4014	1.432	6.909	2.855	0.00431
2	rs68628385	45726224	C	ADD	235	1.974	0.2383	1.238	3.15	2.854	0.004314
2	rs68628391	45726708	G	ADD	235	1.974	0.2383	1.238	3.15	2.854	0.004314
31	rs69457493	21629943	T	ADD	235	0.526	0.2252	0.3383	0.818	-2.852	0.004343
1	rs68604572	101668610	G	ADD	235	2.632	0.3393	1.353	5.118	2.852	0.004346
20	rs69157425	6650437	A	ADD	235	0.5401	0.2162	0.3535	0.825	-2.85	0.004375
20	rs69157432	6661601	T	ADD	235	0.5401	0.2162	0.3535	0.825	-2.85	0.004375
11	rs68964304	43219930	T	ADD	235	3.062	0.3928	1.418	6.611	2.849	0.004389
3	rs68520418	107772871	T	ADD	235	0.5286	0.2239	0.3408	0.8198	-2.847	0.004408
4	rs69599479	71323183	G	ADD	235	0.1442	0.6802	0.03802	0.5469	-2.847	0.004411
4	rs69599481	71323300	T	ADD	235	0.1442	0.6802	0.03802	0.5469	-2.847	0.004411
20	rs69226979	28243530	G	ADD	235	2.116	0.2634	1.263	3.545	2.845	0.004436
8	rs68747958	64983530	G	ADD	235	0.3218	0.3986	0.1473	0.7029	-2.844	0.004449
1	rs68555765	13602630	C	ADD	235	2.125	0.2651	1.264	3.573	2.844	0.004456
16	rs69100664	59469881	T	ADD	235	2.401	0.3081	1.313	4.392	2.844	0.004456
3	rs1141532071	119392323	A	ADD	235	2.415	0.31	1.315	4.434	2.843	0.004464
9	rs68711257	8472899	G	ADD	235	0.5331	0.2213	0.3455	0.8226	-2.843	0.004476
16	rs69051665	76254212	A	ADD	235	2.489	0.321	1.327	4.669	2.84	0.004506
12	rs68834915	6979803	C	ADD	235	0.5101	0.237	0.3205	0.8118	-2.84	0.004516
25	rs69300386	14636182	C	ADD	235	0.5611	0.2035	0.3765	0.8361	-2.839	0.004521
25	rs69300393	14646234	A	ADD	235	0.5611	0.2035	0.3765	0.8361	-2.839	0.004521
7	rs68784862	16829403	G	ADD	235	0.4883	0.2526	0.2976	0.8011	-2.838	0.004537
13	rs68984634	24451268	A	ADD	235	0.5029	0.2423	0.3128	0.8085	-2.837	0.004552
9	rs68818386	53152623	C	ADD	235	0.4498	0.2816	0.259	0.7812	-2.837	0.004555
1	rs68525419	109334984	T	ADD	235	1.913	0.2288	1.221	2.995	2.834	0.004593
20	rs394369393	40898221	G	ADD	235	2.039	0.2516	1.245	3.34	2.832	0.004619
10	rs68834873	4730759	G	ADD	235	0.3468	0.3743	0.1665	0.7222	-2.83	0.004661
9	rs68755936	66177022	A	ADD	235	0.5013	0.2441	0.3107	0.8088	-2.829	0.004666
4	rs69496653	81716772	G	ADD	235	0.4351	0.2942	0.2445	0.7744	-2.829	0.004669
20	rs69297279	30607152	T	ADD	235	2.343	0.301	1.299	4.228	2.829	0.004671
20	rs69135999	43634605	G	ADD	235	1.755	0.1989	1.188	2.592	2.828	0.004682
18	rs69103120	13258919	A	ADD	235	1.978	0.2411	1.233	3.173	2.828	0.004684
3	rs68561039	51709565	T	ADD	235	1.984	0.2423	1.234	3.19	2.828	0.004691
3	rs68527203	72379026	C	ADD	235	0.4987	0.2461	0.3078	0.8078	-2.827	0.0047
14	rs69025079	55255812	G	ADD	235	0.5422	0.2166	0.3546	0.8289	-2.826	0.004709
20	rs69177446	42422637	C	ADD	235	0.4997	0.2455	0.3088	0.8085	-2.826	0.004716
7	rs68811008	78618437	C	ADD	235	0.5083	0.2396	0.3178	0.8129	-2.824	0.004737
22	rs69207183	35241620	G	ADD	235	0.5197	0.2318	0.3299	0.8185	-2.824	0.004743
1	rs68629727	89223510	G	ADD	235	1.925	0.2321	1.221	3.033	2.822	0.004773
11	rs68893096	14040967	T	ADD	235	0.4246	0.3037	0.2341	0.7699	-2.821	0.004788
20	rs69234039	35176300	C	ADD	235	1.74	0.1964	1.184	2.557	2.82	0.004804
3	rs68601308	106990212	G	ADD	235	2.144	0.2707	1.261	3.645	2.818	0.004836
8	rs68759078	64830876	T	ADD	235	0.4984	0.2472	0.307	0.8091	-2.817	0.00485
13	rs69106962	12383524	A	ADD	235	2.068	0.2581	1.247	3.429	2.814	0.004889
13	rs69106990	12446299	T	ADD	235	2.068	0.2581	1.247	3.429	2.814	0.004889
9	rs68715525	8088646	A	ADD	235	1.868	0.222	1.209	2.886	2.814	0.004891
1	rs1151870859	75064974	T	ADD	235	3.81	0.4754	1.501	9.675	2.814	0.0049
18	rs69182818	25020283	T	ADD	235	2.66	0.3478	1.346	5.26	2.813	0.004902
3	rs68617332	73287407	A	ADD	235	0.4955	0.2496	0.3038	0.8082	-2.813	0.004909
12	rs68912848	2719662	G	ADD	235	0.5118	0.2381	0.3209	0.8162	-2.813	0.004915
18	rs69127725	66933832	G	ADD	235	0.5215	0.2315	0.3312	0.8209	-2.813	0.004915
2	rs68599522	15214067	T	ADD	235	0.4637	0.2733	0.2714	0.7923	-2.812	0.004925
16	rs69062930	23900095	G	ADD	235	2.608	0.3409	1.337	5.086	2.812	0.004928
8	rs68816239	22126753	G	ADD	235	2.546	0.3323	1.327	4.883	2.812	0.004929
7	rs68784863	16829472	A	ADD	235	0.4917	0.2525	0.2998	0.8066	-2.811	0.00494
7	rs68784868	16832576	C	ADD	235	0.4917	0.2525	0.2998	0.8066	-2.811	0.00494
27	rs69347607	8005460	G	ADD	235	4.146	0.5064	1.537	11.18	2.808	0.00498
27	rs69347628	8023540	T	ADD	235	4.146	0.5064	1.537	11.18	2.808	0.00498
7	rs68688226	20072371	A	ADD	235	0.4065	0.3207	0.2168	0.7622	-2.807	0.005007
18	rs69187487	28444378	G	ADD	235	1.844	0.2181	1.202	2.827	2.805	0.005033
7	rs68808223	77534587	A	ADD	235	0.5083	0.2413	0.3167	0.8157	-2.804	0.005046
22	rs69211766	5971579	G	ADD	235	0.3773	0.348	0.1908	0.7464	-2.801	0.0051
22	rs69213033	6024070	G	ADD	235	0.3773	0.348	0.1908	0.7464	-2.801	0.0051
3	rs68537841	77218548	A	ADD	235	0.4481	0.2867	0.2555	0.786	-2.8	0.00511
16	rs69012392	34067531	T	ADD	235	2.016	0.2504	1.234	3.293	2.8	0.005116
9	rs68717042	8283628	T	ADD	235	1.817	0.2136	1.195	2.761	2.796	0.005174
9	rs68717077	8319331	T	ADD	235	1.817	0.2136	1.195	2.761	2.796	0.005174
9	rs68718731	26154769	G	ADD	235	0.4865	0.2578	0.2935	0.8064	-2.795	0.005197
